# Supplementary material for: A high trans-zeatin nucleoside concentration in corms may promote the multileaf growth of Amorphophallus muelleri
Source: Front Plant Sci. 2022 Oct 6;13:964003. doi: 10.3389/fpls.2022.964003 (PMC9583388; doi:10.3389/fpls.2022.964003)
Supplement: Supplemental Table 2 — The concentration and RIN value of RNA extraction. [file Table_2.xlsx]

## Sheet: Sheet1
Sample Name	Concentration (ng/ul)	Volume (ul)	Total mass (ug)	RIN value
1st leaf matures-1	30	51	1.53	8
1st leaf matures-2	18	51	0.92	8
1st leaf matures-3	97	35	3.395	7.5
2nd leaf sprouting-1	41	42	1.72	8.4
2nd leaf sprouting-2	49	38	1.86	8.5
2nd leaf sprouting-3	36	35	1.26	6.3
2nd leaf development period-1	27	40	1.08	8.1
2nd leaf development period-2	30	40	1.2	8
2nd leaf development period-3	32	35	1.12	6.7
2nd leaf matures-1	51	40	2.04	8.2
2nd leaf matures-2	41	40	1.64	8.2
2nd leaf matures-3	30	35	1.05	6.9
