# Supplementary material for: A high trans-zeatin nucleoside concentration in corms may promote the multileaf growth of Amorphophallus muelleri
Source: Front Plant Sci. 2022 Oct 6;13:964003. doi: 10.3389/fpls.2022.964003 (PMC9583388; doi:10.3389/fpls.2022.964003)
Supplement: Supplemental Table 3 — The growth traits of A. muelleri under iP treatment. [file Table_3.xlsx]

## Sheet: Growth traits
Control	Fresh weight (g)	Bud length1 (cm)	Bud length2 (cm)	Root length1 (cm)	Root length2 (cm)	Root length3 (cm)	Number of roots	Number of buds
1	7.75	5.3		12	5.4	7.5	6	1
1	9.77	7.1		13.4	8.3	5.8	7	1
1	12.71	7		21.6	16.3	7.5	8	1
1	9.51	3.8		12.2	4.5	4.9	8	1
1	9.47	5.8		17.5	13.7	7.6	6	1
1	8.59	5.6		11.6	6.5	6.6	8	1
1	7.76	4.8		12.2	7.2	5.4	7	1
1	12.26	6.5	3.5	13.1	11.2	9.7	12	2
1	7.7	5.1		12.3	6.4	7.2	7	1
1	15.84	9.9		16.4	18.7	15.3	8	1
1	8.4	3.1		6.6	7.6	2.4	6	1
1	10.47	7.8		9.1	10.4	7.8	8	1
1	9.81	3.6		6.2	4.2	4.8	5	1
1	7.28	5		7.6	8.7	5.8	5	1
1	8.83	3.9		8.5	6.7	7.6	6	1
1	6.38	0.7					0	1
1	8.31	1.2		6	4.3	1	3	1
1	7.67	5.1		12.2	9.8	6	5	1
1	10.72	5.2		16.5	14.7	14.8	13	1
1	6.4	0.6					0	1
1	8.74	5.9		13.8	3.2	3.7	7	1
1	9	2.7		7.5	6.6	6.3	5	1
1	6.53	3					0	1
1	7.99	1.3		4.7	3.3	3.1	5	1
1	7.35	1.1		1.7			1	1
1	7.38	1.5		0.6	0.6	0.5	4	1
1	6.9	1					0	1
1	8.41	1.6		4.8	1.9	4.4	5	1
1	8.21	1.7		3.9	4.2	6.6	4	1
1	9.88	3.7		3.7	8.6	7.8	9	1
1	7.42	4.8		8.2	8	8.6	9	1
iP (50mg/L)
2	6.24	1.3		2.1	1.5	1.3	5	1
2	7.69	2.8		7.3	7.4	1.6	4	1
2	6.96	1.6		6.5	5.2	3.5	6	1
2	6.24	4.5	2.6	9.8	9.8	8.6	8	2
2	10.09	7.5		7.8	5.3	2.6	5	1
2	10.18	5		12.6	8	10.4	5	1
2	7.02	1.5		1.7	1.4	1	2	1
2	5.89	4.1		9.8	5	2.5	8	1
2	8.35	5.7		8.6	14.7	9.6	9	1
2	8.08	5		6.6	7.9	7.2	6	1
2	7.59	2.7		1.2	1.5	2	5	1
2	5.67	3.3		8	9.2	4.4	6	1
2	5.47	3.8		4	1.3	1	2	1
2	7.45	13	5.3	13.8	11	9.6	11	2
2	7.77	2.2		8.9	7.1	6.3	4	1
2	5.9	4.6		7	6.6	12	5	1
2	7.24	3.5		2.9	1	0.8	3	1
2	7	5.9		9.6	9.8	7.7	8	1
2	8.9	5.1		11.8	8.9	11.6	7	1
2	6.74	4.2		7.8	5	4.3	4	1
2	8.78	3.8		6.3	5.8	3.2	4	1
2	10.65	5.1		13.1	9.4	9.3	6	1
2	10.6	4.2		6.5	5.1	4.7	4	1
2	5.8	5		11	9.6	8	5	1
2	5.12	1.1		1			1	1
2	5.57	2.3		3.7	1.5	1	3	1
2	6	4		5.4	8.6	4.8	5	1
2	6.92	2.5		2.9	1	1	1	1
2	6.99	2.6		6.4	5.6	3.7	9	1
2	10.25	5.3		7.5	5.8	8.9	7	1
2	11.22	5.6		10.3	5.6	7.7	9	1
iP (100mg/L)
3	8.62	6.8		8.5	10.4	13.6	10	1
3	8.9	8.8		9.7	13.6	12.7	6	1
3	6.16	6.5		11.7	10	10.2	8	1
3	9.89	3.3		8.7	7.2	2	5	1
3	8.56	8.1		17.4	8.2	10.4	6	1
3	9.21	13		12.8	13.1	10.7	6	1
3	14.06	8.4		15.5	14.3	15.8	8	1
3	9.31	4		10	7.6	7.8	6	1
3	6.86	4.5	1.5	2.8	2.2	3.4	8	2
3	5.13	1.3		1.4			1	1
3	6.28	3.7	1	6.1	4.2	5.7	5	2
3	11.92	9.3	4.6	9.4	12.3	9.7	15	2
3	6.72	1.3		4.3	6.5	2.6	5	1
3	8.61	8.8		14.4	10.3	11.8	8	1
3	5.88	1.9		7.2	6.7	6.4	5	1
3	7.16	6.3		11.7	7.4	7.2	6	1
3	7.06	2.7		10.3	9	7	7	1
3	8.28	3.7		13.3	9.2	10.3	7	1
3	9.32	4.1		10.9	77	6.8	6	1
3	8.72	5.3		9.5	10	8.6	7	1
3	5.73	4.5		11.9	6	8.3	5	1
3	7.51	4.7	5.6	5.8	6.7	7.6	9	2
3	9.43	6.2		10.8	10	9.2	6	1
3	7.04	6.3		11	11.7	9.8	7	1
3	6.28	4.5		8.5	8.7	7.6	6	1
3	6.41	5.8		10.5	10	7.6	6	1
3	8.72	4.3		14.4	10.3	11.8	9	1
3	9.61	7.5		7.2	6.7	6.4	8	1
3	10.88	7.1	2.5	11.7	7.4	7.2	11	2
3	7.16	5.2		8.3	6.2	5.7	8	1
3	9.06	8.5	1.2	11.1	5.2	6.3	7	2
3	11.45	7.6		7.5	5	5.1	9	1

## Sheet: Hormone content
	iP	IAA	tZR	ABA
CK-B-1	3.17767	519.584	34.7173	172.583
CK-B-2	4.9548	550.98	34.5897	156.329
CK-B-3	5.6231	490.56	41.2588	149.366
IP50-B-1	838.269	389.716	119.82	60.094
IP50-B-2	497.955	328.883	105.385	57.7209
IP50-B-3	715.879	401.849	94.4341	50.7251
IP100-B-1	907.709	514.352	132.058	65.2918
IP100-B-2	798.562	501.1	156.021	73.2584
IP100-B-3	809.236	490.366	110.212	88.3215
CK-C-1	6.53715	N/A	6.97255	23.085
CK-C-2	1.98477	N/A	5.08826	27.512
CK-C-3	4.56277	N/A	10.2752	41.0037
IP50-C-1	19.4703	60.7829	5.25856	93.9498
IP50-C-2	12.0516	101.417	6.60868	69.9732
IP50-C-3	13.7981	98.6239	6.65109	80.6003
IP100-C-1	34.6929	80.1084	5.58436	96.8916
IP100-C-2	17.0441	109.667	4.73096	100.278
IP100-C-3	29.9546	103.665	5.78124	112.963
CK-R-1	7.7148	768.435	12.4723	182.098
CK-R-2	4.4955	780.26	10.2367	152
CK-R-3	4.92499	698.56	15.2225	189.201
IP50-R-1	35.5452	851.2	22.3047	82.4019
IP50-R-2	45.6959	900.5	15.6222	73.7325
IP50-R-3	31.4974	902.56	18.2225	86.9467
IP100-R-1	42.4108	988.958	9.99468	71.1718
IP100-R-2	39.3303	1023.89	15.2248	48.697
IP100-R-3	30.2555	996.321	17.2323	46.6508
B: Bud
C: Corm
R: Root
CK: Control
IP50: 50mg/L iP
IP100: 100mg/L iP
